# Supplementary material for: Inulin Prebiotic Protects against Lethal Pseudomonas aeruginosa Acute Infection via γδ T Cell Activation
Source: Nutrients. 2023 Jul 5;15(13):3037. doi: 10.3390/nu15133037 (PMC10346238; doi:10.3390/nu15133037)
Supplement: Supplementary file 1 [file nutrients-15-03037-s001.zip]

Archive with 1 entries (1 files):
- nutrients-2466881-supplementary.pdf
